# Supplementary material for: Pathways to defense metabolites and evading fruit bitterness in genus Solanum evolved through 2-oxoglutarate-dependent dioxygenases
Source: Nat Commun. 2019 Nov 14;10:5169. doi: 10.1038/s41467-019-13211-4 (PMC6856131; doi:10.1038/s41467-019-13211-4)
Supplement: Supplementary file 4 — Supplementary Data 1–4 [file 41467_2019_13211_MOESM4_ESM.zip]

Archive with 4 entries (4 files):
- Data 1.xlsx
- Data 2.xlsx
- Data 3.docx
- Data 4.xlsx
