# Supplementary material for: Pathways to defense metabolites and evading fruit bitterness in genus Solanum evolved through 2-oxoglutarate-dependent dioxygenases
Source: Nat Commun. 2019 Nov 14;10:5169. doi: 10.1038/s41467-019-13211-4 (PMC6856131; doi:10.1038/s41467-019-13211-4)
Supplement: Supplementary file 4 — Supplementary Data 1–4 [file 41467_2019_13211_MOESM4_ESM.zip › Data 1.xlsx]

## Sheet: SGA levels in BILs
	Name	α-tomatine	α-tomatine isomer	Dehydrotomatine	Dehydrotomatine isomer	Hydroxytomatine	Acetoxytomatine	Di-dehydrotomatine
	Solanum lycopersicum (cv. M82)	7640.16	445.721	728.958	0	6.20338	69.4771	0
	Solanum pennellii	447.596	370.022	148.24	0	7.242	123.114	0
	F1	3784.44	1361.16	595.11	137.7	16.6646	641.093	6.23801
	6166	14724.2	1342.68	2044.12	0	16.0793	299.165	0
	6167	13567.3	1050.68	2140.84	0	7.02394	168.814	0
	6168	10677.6	743.619	1785.89	0	6.68665	139.451	0
	6169	18885.4	1808.91	3134.85	0	16.1311	205.477	0
	6170	16054	1150.61	2818.52	0	18.519	349.369	0
	6171	17627.5	1224.93	2393.52	0	8.88855	203.17	0
	6172	13726	1182.09	2613.62	0	14.1713	311.826	0
	6173	10532.2	863.214	2031.22	4252.92	9.73695	206.514	261.522
	6174	8433.26	840.575	1683.56	0	7.51468	112.215	0
	6175	12108.2	1071.24	1422.6	0	6.95026	161.227	0
	6176	12369.3	610.995	1920.74	0	17.92	386.051	0
	6177	7967.04	662.649	1277.67	0	72.5622	595.792	0
	6178	10740	1027.5	1753.07	0	7.39113	107.246	0
	6179	7811.86	727.954	1196.44	0	4.82965	107.118	0
	6180	7249.88	624.861	1163.59	1.65809	3.48498	55.5296	0
	6181	7695.89	725.026	1015.48	0	4.39669	50.5789	0
	6182	11299.1	822.252	1405.52	0	18.1726	219.261	0
	6183	11668.8	836.823	1439.71	0	7.34257	256.474	0
	6184	7119.89	352.987	1005.09	0	3.24	166.474	0
	6185	18061.5	1254.97	2347.13	3.41621	11.8168	170.77	0
	6186	16041.9	1476.69	2705.4	0	9.54794	190.781	0
	6187	12407.7	964.539	1821.83	0	5.88636	142.976	0
	6188	10421.3	592.409	1541.75	0	11.8249	263.291	0
	6189	9214.04	441.024	1236.55	0	7.37321	163.077	0
	6190	10967.8	935.681	1892.38	0	8.58822	223.132	0
	6191	11250.1	713.619	1300.06	0	5.7244	101.979	0
	6192	6085.36	522.058	924.941	0	6.17408	89.1486	0
	6193	6823.81	337.763	877.734	0	2.99846	58.1344	0
	6194	10907.2	823.635	1320.6	0	8.35859	183.051	0
	6195	17088.2	912.48	2878.87	0	22.4053	590.86	0
	6196	11087.9	809.637	1454.52	0	4.48661	104.57	0
	6197	12171.4	953.973	1853.51	0	10.3967	165.328	0
	6198	9922.03	844.665	1345.12	0	3.32258	79.3079	0
	6199	8307.61	838.494	1487.02	0	2.92758	93.8547	0
	6200	9435.69	799.15	1308.62	0	3.19351	85.0291	0
	6201	5365.85	403.706	732.358	0	2.76054	37.3531	0
	6202	9985.5	665.467	1393.57	0	5.14133	93.656	0
	6203	8602.08	763.222	1488.82	0	1.66291	108.704	0
	6204	10847.3	882.791	1447.27	0	5.77778	137.407	0
	6205	10210.6	474.292	1261.51	0	5.49572	145.84	0
	6206	9596.6	743.485	1118.84	0	3.27786	76.4358	0
	6207	6418.4	650.808	1004.74	0	3.04546	46.0548	0
	6208	12614.7	866.829	1897.38	0	6.1141	149.898	0
	6209	9162.73	705.884	915.458	0	5.91269	109.403	0
	6210	7138.18	454.444	994.059	0	3.20771	56.6025	0
	6211	9691.28	1175.35	1663.08	0	5.53983	63.6486	0
	6212	6845.27	404.016	960.111	0	3.41633	137.667	0
	6213	9983.17	748.288	1476.3	0	5.0053	88.1414	0
	6214	2965.64	224.979	397.624	0	1.53046	46.9302	0
	6215	12972.6	863.877	2297.36	0	25.12	440.612	0
	6216	13583.6	984.756	1929.69	0	9.29134	210.566	0
	6217	15564.1	1260.17	2280.06	0	15.1849	261.121	0
	6218	3377.04	243.774	404.593	0	1.4139	34.237	0
	6219	8706.74	902.683	1655.31	0	6.51755	127.299	0
	6220	8505.67	693.311	1061.29	0	0	56.956	0
	6221	6067.59	316.562	594.598	0	0	52.414	0
	6222	7967.68	461.703	1107.71	0	2.96985	179.085	0
	6223	9341.5	591.648	1070.44	0	3.24336	94.532	0
	6224	6600.88	428.587	726.178	0	1.77962	44.5245	0
	6225	13726.6	949.81	1719.93	0	5.66852	166.467	0
	6226	7692.95	599.138	1145.06	0	4.99343	141.359	0
	6227	8507.1	635.378	1572.33	0	9.53702	259.799	0
	6228	11407.6	649.032	1637.84	0	5.7719	166.769	0
	6229	10914.1	541.501	1199.85	0	11.001	198.865	0
	6230	8811.17	641.251	1070.62	0	4.32891	85.3519	0
	6231	6420.75	352.293	658.526	0	0	71.8073	0
	6232	6883.69	473.413	959.253	0	2.13109	45.2076	0
	6233	6860.31	468.699	789.645	0	3.372	53.451	0
	6234	11006	924.283	2369.24	0	22.6708	175.424	0
	6235	2890.27	109.744	274.256	0	0	32.9054	0
	6236	8479.22	672.095	1138.32	0	0	48.6152	0
	6237	7310.69	367.507	782.793	0	2.49218	52.103	0
	6238	7129.28	631.951	1049.81	0	3.44677	64.8166	0
	6239	9653.09	1038.13	1500.34	0	5.21007	87.8066	0
	6240	6337.81	377.553	687.707	0	2.93834	65.044	0
	6241	7567.06	576.747	845.251	0	3.184	59.024	0
	6242	6820.6	488.448	1041.44	0	4.89097	117.302	0
	6243	11004.2	721.817	1485.94	0	4.44785	109.793	0
	6244	9382.61	622.727	1053.3	0	5.88574	110.913	0
	6245	8756.37	453.031	1112.77	0	2.81739	56.2316	0
	6246	4357.56	155.18	491.194	0	3.31559	107.79	0
	6247	8070.91	717.781	1197.42	0	4.77733	58.2511	0
	6248	10597.1	638.822	1274.86	0	3.92371	56.9487	0
	6249	8620.68	470.883	1027.03	0	3.27734	96.474	0
	6250	7422.16	506.667	1008.97	0	2.59519	48.0418	0
	6251	8635.04	757.949	1209.6	0	3.20487	77.6304	0
	6252	9925.43	603.923	1397.93	0	4.63442	124.849	0
	6253	11875	619.879	1472.01	0	10.8279	293.414	0
	6254	6304.16	406.413	776.793	0	3.65319	53.7404	0
	6255	6957.96	555.34	1131.02	0	3.14254	96.8102	0
	6256	8830.94	746.348	1120.52	0	5.08641	76.5985	0
	6257	8955.86	548.957	1111.6	0	130.322	1057.87	0
	6258	3315.94	151.338	367.673	0	0	62.2276	0
	6259	8427.47	568.657	1130.72	0	4.75498	172.323	0
	6260	8467.12	486.025	1122.46	0	5.45343	145.487	0
	6261	7377.14	701.374	835.106	0	3.69062	57.6478	0
	6262	3328.97	226.398	452.039	0	1.10635	43.5847	0
	6263	5192.26	310.853	644.104	0	2.48183	140.235	0
	6264	7474.09	531.687	993.209	0	5.12492	140.121	0
	6265	11979.7	896.654	1738.74	0	13.9043	299.429	0
	6266	4046.11	346.476	538.159	0	1.57714	52.3359	0
	6267	7154.08	506.465	857.767	0	3.65584	61.8223	0
	6268	9137.91	729.756	1177.36	0	8.30258	130.328	0
	6269	5704.73	335.294	556.39	0	0	31.9936	0
	6270	3169.58	213.692	489.062	0	1.82534	37.0508	0
	6271	7004.51	591.976	1065.97	0	3.94843	95.9749	0
	6272	2386.82	110.015	257.169	0	0	13.2473	0
	6273	8939.5	562.729	1049.63	0	6.97593	129.964	0
	6274	3629.03	161.804	439.468	0	2.00055	71.1304	0
	6275	6658.92	341.145	4137.94	0	10.0595	178.676	0
	6276	5816.02	278.981	583.953	0	0	81.4276	0
	6277	5928.53	485.425	607.686	0	3.10237	40.659	0
	6278	7495.62	594.018	1146.42	0	4.33861	78.3464	0
	6279	8393.21	770.583	1610.86	0	7.75418	128.311	0
	6281	5170.75	256.157	638.218	0	0	34.962	0
	6282	5838.96	354.755	876.784	0	0	92.7123	0
	6283	9279.1	706.022	1350.63	0	5.92457	118.289	0
	6284	10610.3	578.205	1336.56	0	5.87047	114.446	0
	6285	4710.64	216.844	537.244	0	0	39.6811	0
	6286	2912.33	140.299	312.264	0	0	46.7858	0
	6287	11687.1	735.449	1505.59	0	10.9975	159.437	0
	6288	4794.2	285.137	538.061	0	2.7456	36.9384	0
	6289	4052.44	176.625	429.046	0	0	57.9111	0
	6290	7360.51	368.22	824.798	0	4.17689	68.1481	0
	6291	6662.04	535.469	966.521	0	3.27079	75.169	0
	6292	9376.51	642.149	1095.32	0	3.27549	66.9634	0
	6293	6999.88	446.462	1016.39	0	3.2016	41.4192	0
	6294	7577.49	393.125	1025.02	0	5.84611	171.444	0
	6295	10395.2	620.33	1360.51	0	7.68689	180.971	0
	6296	2666.72	92.265	340.005	0	2.616	42.399	0
	6297	10949.4	941.047	1576.21	0	2.91266	101.56	0
	6298	9306.87	604.337	1489.34	0	13.7877	231.272	0
	6299	6441.28	388.092	815.449	0	5.33508	60.8656	0
	6300	12255	845.03	2232.01	0	9.23387	303.674	0
	6301	5250.53	399.015	613.53	0	2.92581	40.571	0
	6302	3119.57	89.6305	291.794	0	0	37.2884	0
	6303	7922.51	506.101	1082.8	0	7.61607	80.2062	0
	6304	11291.6	690.045	1444.59	0	43.752	2475.64	0
	6305	8467.75	446.029	1146.67	0	7.7299	100.182	0
	6306	4505.12	233.333	434.285	0	2.9004	88.6527	0
	6307	7025.21	377.574	981.798	0	6.12893	84.9759	0
	6308	10087.5	905.656	1675.61	0	13.7124	168.958	0
	6309	6921.34	469.222	840.545	0	2.64036	72.4124	0
	6310	5148.18	485.167	812.701	0	1.82989	47.4483	0
	6311	944.541	42.9552	143.043	0	3.80127	63.2625	0
	6312	6433.42	584.914	825.645	0	3.14453	59.038	0
	6313	11806.2	1032.13	2054.36	0	0	212.392	0
	6314	8152.48	703.624	1257.74	0	13.1874	193.727	0
	6315	8459.28	544.917	790.306	0	3.54857	66.072	0
	6316	3417.91	133.203	370.699	0	0	37.2301	0
	6317	12454.6	718.625	1508.32	0	10.654	262.498	0
	6318	7050.62	663.847	1113.04	0	4.65404	70.3382	0
	6319	5243.96	266.519	686.936	0	5.94705	71.6496	0
	6320	9598.22	698.618	1549.36	0	11.7995	179.05	0
	6321	9683.3	704.893	1209.05	0	4.98783	63.0708	0
	6322	8088.59	748.478	1512.03	0	4.95455	157.896	0
	6323	6770.12	339.661	643.579	0	4.60394	95.6687	0
	6324	8804.98	406.312	1222.44	0	5.82545	133.524	0
	6325	10965	742.713	1362.61	0	6.94707	106.253	0
	6326	6974.89	615.393	983.212	0	2.39703	65.6173	0
	6327	10478.6	822.787	1710.63	0	8.48432	178.132	0
	6328	4273.62	222.912	435.925	0	2.96073	60.8967	0
	6329	4609.99	248.847	461.599	0	0	63.5347	0
	6330	10462.1	672.216	1878.05	0	13.5992	237.784	0
	6331	11331.8	899.516	2011.13	0	9.34302	150.052	0
	6332	14417.6	1179.92	2155.18	0	9.144	198.933	0
	6333	7756.94	348.281	955.555	0	8.72195	123.727	0
	6334	6785.47	410.327	748.042	0	4.89322	73.686	0
	6335	10503.7	852.756	1792.88	0	18.0137	168.074	0
	6336	21050	1969.21	2983.26	0	25.9953	373.52	0
	6337	11092.9	980.792	1511.07	0	11.9374	194.272	0
	6338	7269.6	748.847	1427.66	0	6.17747	67.4318	0
	6339	7716.26	604.529	1288.22	0	4.96355	105.096	0
	6340	8029.86	559.295	842.008	0	5.82787	74.3252	0
	6341	10840.8	651.461	1459.95	0	8.56545	101.024	0
	6342	5634.84	405.289	842.008	0	3.46457	62.9317	0
	6343	9066.64	726.481	1233.23	0	5.03704	133.529	0
	6344	6968.84	492.95	944.013	0	4.0184	49.1404	0
	6345	9760.07	602.194	1566.98	0	5.2969	86.667	0
	6346	4973.7	371.812	723.521	0	2.16286	46.0857	0
	6347	6668.3	406.76	1169.35	0	6.21563	202.887	0
	6348	10870.1	849.637	1515.44	0	10.8349	246.89	0
	6349	17186.5	1587.98	2795.85	0	9.61811	169.94	0
	6350	5762.2	484.644	997.316	0	33.5612	359.536	0
	6351	4956.38	243.002	541.358	0	2.90917	52.2723	0
	6352	11499.2	825.187	1581.15	0	5.872	118.907	0
	6353	7352.92	607.276	750.818	0	4.78473	80.3127	0
	6354	4841.36	359.113	798.173	0	2.52817	37.6901	0
	6355	6890.12	649.016	910.653	0	4.15983	42.8093	0
	6356	12654.6	1203.5	1555.45	0	7.11	104.259	0
	6357	12914.4	1013.63	2139.34	0	13.436	325.018	0
	6358	10604.6	716.955	1613.41	0	6.33917	136.598	0
	6359	7959.5	762.853	1196.63	0	5.81075	60.6941	0
	6360	6249.92	325.804	713.99	0	3.4904	58.7702	0
	6361	9651.81	730.136	1214.95	0	15.2498	202.96	0
	6362	10276.3	1096.01	2063.1	0	14.5772	121.889	0
	6363	9519.19	991.364	1664.61	0	6.51985	78.9051	0
	6364	12876.1	1041.41	1961.18	0	3.39088	266.299	0
	6365	11920.2	746.041	1772.69	0	25.9111	380.586	0
	6366	9735.74	797.395	1404.83	0	3.16747	157.242	0
	6367	12650.9	991.799	1777.88	0	11.4694	229.695	0
	6368	10812.3	602.227	1348.81	0	3.8518	97.2866	0
	6369	8802.44	561.968	858.212	0	4.656	76.7	0
	6370	8797.01	579.419	965.096	0	8.85666	132.847	0
	6371	13851.6	1107.36	1812.04	0	8.658	257.916	0
	6372	5375.66	323.595	677.064	0	0	61.9367	0
	6373	9562.32	732.849	1006.22	0	6.07963	78.5809	0
	6374	14198.1	1168.39	1911.18	0	12.0921	145.838	0
	6375	10749.9	706.955	1404.8	0	5.24958	103.765	0
	6376	17103.5	1196.72	2723.99	0	17.5437	280.874	0
	6377	22580	1742.34	4024.04	0	29.4652	493.713	0
	6378	12520	1161.01	2408.32	0	9.31886	188.004	0
	6379	17592.2	1413.33	3293.68	0	15.5605	321.847	0
	6380	11130.2	1140.89	1753.26	0	12.2183	146.657	0
	6381	9967.82	465.277	1089.57	0	9.34258	132.735	0
	6382	14423.9	1361.39	2305.05	0	23.7207	183.685	0
	6383	15469.5	1032.35	2390.75	0	24.936	474.627	0
	6384	11512.6	1078.84	1768.03	0	4.85333	88.5867	0
	6385	13052.6	1239.8	1826.19	0	7.72533	127.029	0
	6386	14406.7	1386.96	2183.15	0	10.6663	184.111	0
	6387	13070.7	975.993	1929.44	0	5.89252	111.66	0
	6388	9992.92	733.317	1497.24	0	5.56481	111.359	0
	6389	12395.1	1141.17	2281.08	0	10.3279	139.825	0
	6390	15199.3	934.193	1769.24	0	0	110.494	0
	6391	11994.9	812.931	1348.88	0	0	82.5508	0
	6392	8173.45	467.915	1136.91	0	6.07735	60.2855	0
	6393	14368.4	968.795	1624.93	0	11.2988	177.713	0
	6394	12751.1	876.368	1759.75	0	11.7751	152.985	0
	6395	17158.1	1283.06	2869.28	0	19.2515	282.816	0
	6396	8984.23	790.692	1476.22	0	5.30726	79.4074	0
	6397	10078.4	275.654	1500.15	0	9.71414	375.521	0
	6398	14156.4	1084.8	1787.83	0	5.68868	118.45	0
	6399	13983.8	745.74	1597.5	0	9.50478	206.433	0
	6400	10825.3	1062.48	1541.89	0	9.48177	125.959	0
	6401	14905.4	898.188	1863.2	0	9.30194	166.395	0
	6402	13797.9	1179.97	2154.43	0	8.91669	132.953	0
	6403	13266.4	1035.05	1853.54	0	8.21037	146.29	0
	6404	14776.8	1237.51	2112.84	0	10.7602	202.003	0
	6405	11913.5	1040.88	1629.24	0	6.97663	146.994	0
	6406	15902.8	1234.47	2363	0	7.39596	160.52	0
	6407	12991.8	1390.11	1581.45	0	8.09869	125.425	0
	6408	9453.26	599.164	1041.56	0	4.64294	90.8153	0
	6409	12941.2	1027.72	1545.24	0	7.81132	133.692	0
	6410	10815.8	924.188	1569.37	0	0	106.059	0
	6411	12716.2	823.216	1580.75	0	0	249.258	0
	6412	14674.4	1366.26	2256.57	0	11.759	150.441	0
	6413	13350.6	1134.76	1902.43	0	7.97408	109.028	0
	6414	19038.8	1811.16	2705.05	0	14.0407	225.833	0
	6415	17596.5	1599.17	3030.78	0	21.3785	338.047	0
	6416	14135.2	928.797	2240.91	0	9.81202	372.498	0
	6417	17542.7	1061.45	2016.25	0	7.92	167.364	0
	6418	12539.5	870.285	1718.03	0	17.1502	192.812	0
	6419	13404.1	1072.55	2111.03	0	11.1768	106.702	0
	6420	12895.4	1368.44	2102.03	0	10.1962	91.7472	0
	6421	17837.9	1544.85	2275.47	0	12.4424	187.576	0
	6422	15199.1	852.756	1535.37	0	23.328	340.464	0
	6423	15715.7	1210.18	2448.34	0	12.5038	305.887	0
	6424	13109.7	959.696	1544.72	0	7.58495	111.555	0
	6425	8416.53	539.537	939.572	0	5.22854	100.28	0
	6426	11538.6	976.693	1734.21	0	4.9242	104.539	0
	6427	11801.5	922.99	1731.52	0	7.40382	121.934	0
	6428	10035	830.681	1243.48	0	13.5914	190.212	0
	6429	11073.5	714.022	1330.04	0	9.03436	186.352	0
	6430	14520.7	1584.43	2313.18	0	22.3478	220.941	0
	6431	20148.9	1314.56	2451.1	0	12.7109	185.667	0
	6432	9789.63	658.369	1037.87	0	3.1513	77.2919	0
	6433	15662.6	1223.93	2249.44	0	14.8235	239.496	0
	6434	15219.9	1268.54	2355.18	0	9.36396	225.451	0
	6435	7742.66	667.077	1053.17	0	3.21261	69.3012	0
	6436	4635.13	169.677	545.114	0	54.2163	566.806	0
	6437	13807.9	944.492	2192.33	0	11.544	221.172	0
	6438	15272.3	1569.89	2661.25	0	6.13174	80.6596	0
	6439	13989.4	1008.17	1779.87	0	8.14638	130.114	0
	6440	15289.6	1407.76	2187.54	0	11.52	155.428	0
	6441	17315.6	1267.74	1961.1	0	9.85446	142.572	0
	6442	11131.4	1066.05	2008.71	0	19.2576	266.699	0
	6443	6854.57	623.257	1035.75	0	2.38746	71.085	0
	6444	7914.71	455.25	865.288	0	5.79718	75.333	0
	6445	11161.4	1056.79	1548.26	0	9.08608	172.508	0
	6446	14476.1	1319.64	2015.53	0	14.1223	220.358	0
	6447	18971.4	1209.82	2363.82	0	12.4295	448.056	0
	6448	13688.9	737.681	1679.62	0	5.77889	126.739	0
	6449	11505.8	731.563	1502.07	0	0	89.3226	0
	6450	9584.68	774.188	1314.33	0	21.3998	274.33	0
	6451	7403.02	413.543	715.207	0	8.50077	128.303	0
	6452	11470.6	732.431	1279.95	0	10.0283	153.352	0
	6453	9474.95	643.678	1412.02	0	6.45517	126.748	0
	6454	10731.8	913.646	1284.26	0	6.21832	89.2386	0
	6455	10409.9	998.574	2048.31	0	10.988	180.18	0
	6456	13075.1	1312.21	2596.72	0	13.546	174.821	0
	6457	11195.2	749.658	1204.04	0	7.39147	112.551	0
	6458	13577.5	1052.37	1874.35	0	18.9775	254.46	0
	6459	9670.23	827.017	1453.77	0	0	82.1368	0
	6460	11957.2	843.932	1574.3	0	6.032	109.936	0
	6461	24679.2	2226.29	3798.3	0	23.279	370.132	0
	6462	6713.99	382.053	642.075	0	0	42.6334	0
	6463	7532.63	263.875	742.144	0	4.00563	178.192	0
	6464	9932.7	712.548	1272.56	0	3.104	62.572	0
	6465	8178.55	524.22	935.785	0	3.11867	48.3315	0
	6466	10343.8	662.644	1063.6	0	0	137.212	0
	6467	12269.7	1185.41	1683.5	0	5.62415	95.8958	0
	6468	11185.7	843.98	1879.82	0	6.27327	141.754	0
	6469	10333	933.71	1419.77	0	5.39031	82.3394	0
	6470	11852.7	932.617	1862.26	0	17.7834	185.869	0
	6471	11933.2	816.574	1624.26	0	5.3678	76.7766	0
	6472	7531.42	571.901	1039.01	0	4.50542	58.3338	0
	6473	17330.3	1228.93	2698.56	0	13.8408	313.109	0
	6474	9619.38	716.472	1329.81	0	6.888	133.797	0
	6475	10341.3	1166.32	1552.07	0	6.03516	94.2384	0
	6476	5143.41	340.148	513.171	0	7.34081	66.1683	0
	6477	10203.1	677.94	1506.41	0	10.1432	172.247	0
	6478	9138.97	573.791	1137.01	0	7.78463	59.8365	0
	6479	17953	1381.14	1887.75	0	26.7184	399.265	0
	6480	11742	618.116	1570.33	0	5.26696	90.0196	0
	6481	18486.1	1669.69	2700.46	3435.2	14.1926	308.95	143.645
	6482	8901.76	744.601	1282.38	0	0	146.84	0
	6483	2899.94	122.975	339.483	0	0	37.9269	0
	6484	6680.98	424.073	869.778	0	4.07654	53.8857	0
	6485	11256.7	854.844	1267.09	0	8.34645	149.804	0
	6486	9799.53	713.301	1090.78	0	5.08768	70.7984	0
	6487	16004.7	1431.5	3048.8	0	36.1848	392.208	0
	6488	9890.21	459.597	1470.83	0	7.48895	134.252	0
	6489	6883.57	556.376	756.163	0	6.232	66.872	0
	6490	5891.06	331.464	640.209	0	3.243	45.87	0
	6491	4958.96	335.126	481.734	0	3.60862	52.2927	0
	6492	4396.98	240.06	461.559	0	0	54.723	0
	6493	5607.65	313.583	628.288	0	92.6519	724.213	0
	6494	14960.4	1419.62	2400.71	0	14.4413	226.57	0
	6495	9922.5	579.809	985.357	0	0	69.0138	0
	6496	11989.3	919.442	1790.17	0	8.4839	129.623	0
	6497	11354.5	606.646	1607.55	2080.33	18.1045	235.316	88.4988
	6498	11971	618.832	1468.7	0	5.54097	114.627	0
	6499	5689.57	375.748	654.243	0	0	38.3657	0
	6500	10163.3	852.277	1584.41	0	8.52943	115.537	0
	6501	9767.86	672.51	1110.91	0	7.75049	101.881	0
	6502	14933.8	1361.98	2258.57	0	8.24459	108.466	0
	6503	14225.3	1638.37	2329.43	4071.74	10.235	204.796	8.55652
	6504	8451.47	452.31	945.633	0	0	74.4488	0
	6505	11092.5	743.741	1275.95	0	7.99059	78.2588	0
	6506	12602.3	1205.45	1724.68	0	8.25162	186.083	0
	6507	8288.39	681.278	1001.15	0	10.0606	209.217	0
	6508	13616.6	1337.55	1929.29	0	7.54629	132.23	0
	6509	8183.99	449.946	830.436	0	5.14116	89.5498	0
	6510	11381.4	584.29	1403.83	0	8.8128	145.056	0
	6511	16851	1327.88	2006.13	0	6.70017	80.646	0
	6512	9832.07	549.449	1004.56	0	0	91.2141	0
	6513	14941.5	1274.65	1919.38	0	7.22348	144.56	0
	6514	4859.2	220.849	490.852	0	0	28.8627	0
	6515	6863.85	408.817	677.812	0	5.48628	79.8337	0
	6516	9767.19	767.75	1602.81	0	8.22242	170.886	0
	6517	9704.2	389.237	1199.21	0	13.2763	279.347	0
	6518	9410.58	570.999	1449.64	0	405.263	2252.96	0
	6519	13180.6	1162.48	1779.14	0	8.28853	140.673	0
	6520	11451.4	745.404	1209.8	0	5.14512	96.7736	0
	6521	9236.01	462.24	1344.99	0	12.1732	197.829	0
	6522	6970.11	419.28	864.892	0	0	52.532	0
	6523	3538.66	148.22	315.256	0	4.95424	32.0789	0
	6524	7345.53	525.346	1022.51	0	4.84596	185.503	0
	6525	2263.53	112.888	221.479	0	0	18.2146	0
	6526	8955.63	672.716	1053.56	0	3.52531	68.3074	0
	6527	12782.5	861.026	1416.86	0	6.09502	100.682	0
	6528	11888.9	1016.02	2037.02	0	15.5874	186.056	0
	6529	15467.7	1249.06	2556.13	0	53.6488	586.182	0
	6530	10683.4	776.527	1253.24	0	5.27551	81.3802	0
	6531	10130.4	1008.66	1537.28	0	4.23988	82.0302	0
	6532	9941.5	712.055	1539.82	0	7.12145	89.9012	0
	6533	9831.3	761.217	1252.08	0	4.82885	58.7069	0
	6534	14609	1460.39	2062.19	0	9.0989	117.866	0
	6535	11585.1	611.161	1335.15	0	0	162.049	0
	6536	15358.2	1300.88	2302.93	0	11.3154	168.61	0
	6537	9602.58	571.928	1275.09	0	5.524	98.612	0
	6538	6274.58	577.047	924.262	0	4.221	77.064	0
	6539	15829.7	934.735	2143.85	0	11.775	340.284	0
	6540	10924.6	722.92	1442.98	0	4.87178	120.351	0
	6541	6021.74	361.696	515.366	0	0	42.0569	0
	6542	10229	502.898	1275.09	0	7.17634	150.943	0
	6543	12570.3	852.376	1592.45	0	7.64075	95.077	0
	6544	6902.86	657.536	898.669	0	3.65065	54.9027	0
	6545	14423.5	1161.32	2120.63	0	31.895	420.125	0
	6546	8270.77	454.067	1065.12	0	8.99868	213.447	0
	6547	9032.14	862.663	1258.47	0	4.83974	118.655	0
	6548	11710.3	899.995	1363.69	0	13.4566	206.708	0
	6549	7597.12	488.294	798.405	0	2.79336	48.6612	0
	6550	11225.9	704.419	1593.78	0	5.26314	184.817	0
	6551	13459.4	938.813	1717.59	0	3.56122	301.604	0
	6552	10887.7	596.506	1182.46	0	0	100.314	0
	6553	9877.95	652.296	1256.94	0	7.46681	81.9074	0
	6554	8780.96	855.46	1475.54	0	16.2922	155.819	0
	6555	6477.1	389.23	749.182	0	4.6621	63.6822	0
	6556	7758.07	617.406	1238.23	0	4.246	60.958	0
	6557	3222.69	159.734	232.671	0	0	23.4026	0
	6558	12056.3	1053.41	1517.26	0	5.65672	135.797	0
	6559	12156.9	1338.29	2094.66	0	5.82353	90.0926	0
	6560	12062	1086.73	1735.38	0	6.17567	119.986	0
	6561	11219.9	836.245	1259.05	0	7.56845	110.921	0
	6562	7707.88	483.13	962.251	0	6.02702	203.491	0
	6563	8182.32	706.445	1370.14	0	5.5086	67.4127	0
	6564	9596.01	631.942	1091.32	0	4.43413	71.5368	0
	6565	10416	541.179	1012.15	0	5.22408	99.6396	0
	6566	6209.33	457.592	840.168	0	0	83.5128	0
	6567	9411.93	830.782	1393.29	0	11.4831	140.855	0
	6568	4122.2	213.63	348.874	0	1.91	40.156	0
	6569	8765.76	557.834	1167.9	0	3.33268	51.1063	0
	6570	12624.7	1238.63	1924.18	0	10.3082	144.75	0
	6571	10486.7	730.676	1472.63	0	7.18984	85.9832	0
	6572	17680.9	1448.73	2743.82	0	14.2944	191.582	0
	6573	12103.7	833.938	1811.89	0	6.98109	110.093	0
	6574	9693.86	756.204	1087.93	0	4.58852	97.2118	0
	6575	5194.98	280.998	630.391	0	2.59469	35.8187	0
	6576	5677.52	364.726	1075.8	0	13.5035	213.734	0
	6577	7583.1	658.644	949.918	0	6.04324	85.1546	0
	6578	9541.79	751.465	953.559	0	4.99749	79.7207	0
	6579	10531.4	783.555	1382.17	0	5.27664	93.9759	0
	6580	10072.3	649.83	1103.61	0	8.71475	118.497	0
	6581	10304.8	827.751	1351.1	0	7.149	127.545	0
	6582	8722.57	842.197	1498.2	0	7.49647	98.629	0
	6583	7080.15	407.112	952.712	0	4.37914	73.6322	0
	6584	6837.49	473.681	641.565	0	4.79444	54.8106	0
	6585	9491.14	716.691	1591.15	0	5.62159	65.4362	0
	6586	13475.9	1267.29	2005.3	0	14.9515	177.988	0
	6587	10108.7	953.055	1418.5	0	6.08354	94.2418	0
	6588	9801.32	434.132	910.211	0	16.1766	246.376	0
	6589	9496.96	766.194	1309.8	0	4.17196	76.2022	0
	6590	5532.86	305.817	568.332	0	0	19.8887	0
	6591	2528.11	81.8654	280.57	0	3.6878	38.0644	0
	6592	4728.66	248.079	476.094	0	0	24.771	0
	6593	11907.5	673.434	1410.2	0	7.92954	111.691	0
	6594	10139.2	900.069	1736.45	0	7.90086	100.613	0
	6595	10327.4	908.643	2315.24	0	8.74933	140.304	0
	6596	11077	918.736	1807.71	0	7.88673	124.391	0
	6597	12393.4	958.01	2273.41	0	11.1489	193.186	0
	6598	7989.8	620.531	1079.43	0	4.78421	59.2271	0
	6599	3372.83	220.715	352.869	1610.94	0	60.285	70.8189
	6600	1642.98	69.2926	161.744	0	0	18.7359	0
	6601	7357.88	548.478	832.425	0	5.907	71.409	0
	6602	11647.1	764.789	1775.17	0	6.01014	78.027	0
	6603	6664.97	428.263	819.651	0	153.778	777.751	0
	6604	16353.7	1566.61	3285.61	0	30.6882	232.421	0
	6605	12705.8	1222.25	2070.93	0	11.805	118.449	0
	6606	9205.59	1061.39	1502.33	0	10.6402	108.709	0
	6607	10030.5	722.254	1025.95	0	5.74979	74.3694	0
	6608	10499.8	1124.31	1776.17	0	13.6063	173.763	0
	6609	12953.2	1292.36	2675.11	0	21.0163	143.131	0
	6611	14163.9	965.446	7248.06	0	9.19174	156.792	0
	6612	12382.3	901.254	1721.05	0	11.0927	154.662	0
	6613	9407.6	480.893	1237.42	0	148.459	1020.06	0
	6614	8985.11	893.665	1657.15	0	8.01764	126.399	0
	6615	7470.7	732.21	1220.05	0	2.30687	85.8269	0
	6616	3642.58	209.525	413.616	0	0	24.3231	0
	6617	7132.73	726.66	1189.55	0	1.56496	66.6922	0
	6618	14567.6	1237.85	2477.34	0	42.7097	454.203	0
	6619	12357.4	1209.32	1775.18	0	18.9291	205.79	0
	6620	7285.7	577.547	846.896	0	20.1307	181.541	0
	6621	6672.84	473.098	982.251	0	3.24343	41.8834	0
	6622	4001.18	451.956	588.861	0	0	27.6738	0
	6623	8712.12	592.506	1237.66	0	4.80338	78.5882	0
	6624	6459.96	458.51	650.051	0	2.61508	31.3915	0
	6625	7763.76	381.179	893.455	0	10.6015	142.455	0
	6626	5783.72	325.809	898.349	0	0	49.0942	0
	6627	7977.76	617.961	856.359	0	8.54222	122.119	0
	6628	10537.3	888.245	1345.27	0	13.438	208.806	0
	6629	12261.7	983.769	1364.64	0	5.67325	106.005	0
	6630	6382.46	435.885	799.774	0	2.66129	42.6586	0
	6631	7424.96	356.858	874.892	0	3.75944	52.4811	0
	6632	7389.3	541.67	1089.23	0	5.68082	62.9346	0
	6633	570.738	20.9841	90.5296	0	0	7.78165	0
	6634	13698.5	763.042	1791.89	0	7.93196	114.224	0
	6635	8720.51	653.273	1357.02	0	5.63186	94.1365	0
	6636	10530.8	846.973	1653.8	0	9.02577	101.362	0
	6637	11460.8	1083.68	1772.58	0	6.2637	86.0178	0
	6638	7215.19	649.372	989.084	0	5.86213	82.0221	0
	6639	9027.55	791.028	1470.19	0	10.7565	211.125	0
	6640	8204.21	705.434	1572.38	0	8.76047	119.239	0
	6641	6927.03	491.613	729.749	0	3.60839	76.7297	0
	6642	11343.4	808.651	1751.27	0	5.39031	117.591	0
	6643	7220.73	396.6	984.36	0	5.24066	69.3628	0
	6645	9188.32	563.803	4484.73	0	9.19752	163.585	0
	6646	10059.4	965.493	1367.66	0	4.68248	83.4982	0
	6647	6172.45	420.963	754.735	0	4.06807	42.6113	0
	6648	8180.13	651.075	1068.36	0	4.347	53.538	0
	6649	10216	1040.21	1544.4	0	5.91756	124.217	0
	6650	8355.57	694.13	1054.7	0	4.8053	70.5945	0
	6651	14165.6	1442.27	2160.01	0	17.0878	366.457	0
	6652	13770.2	1052.92	2051.82	0	11.7606	175.151	0
	6653	10991	1081.92	1627.41	0	9.41373	173.12	0
	6654	9245.91	677.828	1313.15	0	5.75706	55.0763	0
	6655	10011.4	789.796	1475.41	0	6.74917	72.7797	0
	6656	8582.79	675.862	854.377	0	14.4909	87.0889	0
	6657	6895.87	514.054	859.069	0	8.22557	85.5082	0
	6658	10069.4	988.65	1639.99	0	5.85947	90.9332	0
	6659	7401.61	416.291	920.16	0	3.75446	53.2515	0
	6660	8113.37	739.303	1079.41	0	8.19057	129.486	0
	6661	9662.78	571.508	1169.57	0	6.30761	90.2738	0
	6662	8809.29	691.632	1292.68	0	7.59705	76.0071	0
	6663	3562.8	212.137	297.429	0	0	18.7458	0
	6664	10520.8	652.821	1551.23	0	173.457	1239.24	0
	6665	9607.45	643.017	1095.66	0	0	56.9997	0
	6666	13460.3	981.235	1749.83	0	8.65587	170.404	0
	6667	13322.7	908.868	1726.13	0	10.5424	151.434	0
	6668	11658.4	1174.67	1577.95	0	16.821	240.231	0
	6669	17059	1528.29	3522.52	0	37.673	369.569	0
	6670	10133.6	777.076	1258.16	0	6.1893	74.6704	0
	6671	9374.24	780.046	1507.84	0	8.58136	146.12	0
	6672	9527.61	1063.02	1544.93	0	10.6669	119.384	0
	6673	10169.2	697.131	1243.25	0	3.42938	75.1598	0
	6674	10108.3	742.372	1368.22	0	7.38186	171.944	0
	6675	13495.5	901.807	2138.68	0	8.8	109.6	0
	6676	4642.29	5076.19	510.647	0	4.38618	79.4276	0
	6677	14541.8	1222.45	2367.45	0	12.3927	203.668	0
	6678	11517.6	831.024	1798.81	0	8.36293	98.1541	0
	6679	8530.7	495.788	1122.05	0	6.54913	82.9939	0
	6680	7217.73	420.425	802.794	0	2.66915	56.9411	0
	6681	11469.7	797.051	1758.64	0	10.2799	241.368	0
	6682	4772.9	308.609	583.418	0	3.92985	54.4315	0
	6683	12355.5	1032.94	1698.21	0	15.6642	270.611	0
	6684	9590.23	721.912	1439.47	0	5.64099	102.601	0
	6685	9162.51	498.667	951.27	0	4.85011	80.5253	0
	6686	10526.3	831.93	1401.25	0	6.13187	110.622	0
	6687	11097.9	814.007	1435	0	5.07364	111.119	0
	6688	13910.1	1275.13	2380.73	0	12.8245	157.437	0
	6689	15938.6	1061.5	2251.28	0	12.5221	199.848	0
	6690	12869.9	1133.48	1788.95	0	14.4357	172.729	0
	6691	6367.13	391.108	734.615	0	0	37.3963	0
	6692	14958.8	1232.85	1992.11	0	11.0191	171.689	0
	6693	11274.5	852.748	1664.34	0	6.048	113.746	0
	6694	7439.89	527.63	916.039	0	297.368	1825.62	0
	6695	9030.57	516.956	874.343	0	6.69384	81.205	0
	6696	8945.58	641.592	1090.78	0	8.748	95.934	0
	6697	9559.35	667.58	1128.25	0	1.64815	83.8305	0
	6698	12827.1	1324.76	2015.17	0	17.3406	155.578	0
	6699	9378.44	738.764	1337.91	0	9.36508	94.3217	0
	6700	12090.9	1142.02	1833.47	0	10.9502	162.25	0
	6701	9173.69	585.436	1276.77	0	9.19293	144.577	0
	6702	11672.5	949.573	1417.25	0	11.1146	108.792	0
	6703	8289.19	475.468	661.792	0	5.196	79.832	0
	6704	8941.69	800.233	1364.6	0	5.40199	70.0922	0
IL1-1	6705	5843.8	288.943	2541.6	683.846	7.71288	128.736	367.322
IL1-1-1	6706	7950.05	468.937	835.996	0	4.30439	102.146	0
IL1-1-2	6707	8756.81	577.697	1122.71	0	4.11819	54.3882	0
IL1-1-4	6708	4633.22	240.785	510.228	1103.04	3.89647	65.7148	54.0288
IL1-1-5	6709	8323.21	457.242	855.138	2968.78	3.67217	184.8	183.89
IL1-1-6	6710	7118.98	431.368	824.896	0	3.84	57.64	0
IL1-2-2	6712	11679.9	799.097	1311.06	0	9.19922	157.668	0
IL1-2-3	6713	7941.26	430.155	3267.69	0	5.68457	95.0777	0
IL1-3	6714	11523.2	905.321	1374.69	0	4.95172	84.5245	0
IL1-4	6715	12530.4	1158.44	1575.17	0	8.48593	191.591	0
IL1-4-1	6716	8943.77	602.224	1010.49	0	3.1369	47.3341	0
IL1-4-2	6717	10354.3	793.83	1231.34	0	4.55601	99.1582	0
IL1-4-4	6718	5586.89	294.427	639.858	0	0	40.2768	0
IL1-4-10	6720	1835.54	70.2616	201.354	0	0	34.1452	0
IL1-4-12	6721	9542.08	579.479	1255.57	0	9.77922	151.36	0
IL1-4-14	6722	10549.6	766.825	1237.68	0	7.93864	132.409	0
IL1-4-18	6723	15439	1174.2	2397.95	0	22.7887	366.39	0
IL1-4-19	6724	9216.98	708.028	1041.62	0	5.34604	101.205	0
IL2-1	6725	8382.22	661.729	1249.76	0	195.041	1408.98	0
IL2-1-1	6726	8382.67	547.029	1289.28	0	55.6751	643.281	0
IL2-1-3	6727	12197.7	742.041	1653.65	0	7.86416	164.395	0
IL2-1-6	6728	12181.9	975.254	1405.65	0	7.94338	111.132	0
IL2-1-9	6729	11362	827.387	1791	0	7.90814	124.697	0
IL2-1-20	6730	7082.25	341.722	917.272	0	2.92376	45.006	0
IL2-2	6731	9692.56	947.746	1388.29	0	4.60428	71.5457	0
IL2-3	6732	7509.7	460.788	956.439	0	4.51546	67.305	0
IL2-3-1	6733	9442.8	530.302	751.805	0	0	73.7149	0
IL2-4	6734	9138.01	547.294	1072.69	0	6.03391	96.6052	0
IL2-4-1	6735	8683.01	586.038	966.816	0	11.926	111.182	0
IL2-5	6736	6552.05	437.056	933.088	0	2.89795	80.3368	0
IL2-5-1	6737	8257.76	513.616	923.989	0	7.10445	86.789	0
IL2-5-5	6738	10329.1	658.186	1129.59	0	6.11404	109.161	0
IL2-5-6	6739	9808.35	814.432	1207.59	0	4.12734	194.716	0
IL2-5-8	6740	8575.14	606.233	1061.86	0	3.77495	57.0213	0
IL2-5-13	6741	11151.8	813.345	1847.85	0	4.41798	103.442	0
IL2-6	6742	8438.54	647.321	1197.92	0	5.54754	61.5895	0
IL2-6-1	6743	5677.61	420.629	817.674	0	4.12814	54.0237	0
IL2-6-3	6744	7306.1	488.754	885.125	0	4.21472	48.3249	0
IL2-6-5	6745	7891.53	611.744	1224.63	0	5.36076	87.9151	0
IL2-6-6	6746	5143	309.298	624.829	0	0	26.8828	0
IL2-6-7	6747	4733.5	299.305	463.451	0	0	29.8442	0
IL3-1	6748	4503.5	224.827	504.963	0	3.06434	37.2535	0
IL3-2	6749	6124.7	292.545	571.029	0	3.62182	40.3938	0
IL3-2-4	6750	8024.37	483.384	1341.8	0	5.36727	89.5418	0
IL3-3	6751	10505.6	694.57	1346.65	0	5.96988	84.8143	0
IL3-3-1	6752	6574.55	427.686	686.382	0	4.02186	50.7041	0
IL3-4	6753	8952.44	786.09	1089.18	0	8.17592	108.938	0
IL3-5	6754	4258.97	232.466	464.371	0	0	46.0013	0
IL4-1	6755	5453.1	287.839	461.574	0	3.77306	35.6486	0
IL4-1-1	6756	6915.55	397.032	673.454	0	2.7792	42.9264	0
IL4-1-2	6757	4111.42	232.15	485.984	0	3.51801	36.1908	0
IL4-2	6758	9058.98	724.225	1611.84	0	7.32169	101.625	0
IL4-3	6759	5367.22	354.459	782.999	0	5.77055	49.8409	0
IL4-3-1	6760	12599.5	933.583	1654.69	0	10.3745	182.01	0
IL4-3-2	6761	8960.65	694.859	1203.53	0	6.97175	79.7908	0
IL4-3-4	6762	2138.26	91.3369	249.523	0	0	17.1015	0
IL4-4	6763	3126.91	210.141	361.115	0	0	30.829	0
IL5-1	6764	11354.3	973.459	1618.46	0	6.46326	109.847	0
IL5-2	6765	10582.9	989.147	1897.99	0	6.30938	113.647	0
IL5-3	6766	6040.25	411.633	925.448	0	3.80287	50.2064	0
IL5-4	6767	3969.17	275.307	496.572	0	3.08914	64.776	0
IL5-4-1	6768	9133.5	682.461	1039.51	0	4.99068	80.0364	0
IL5-5	6769	7784.71	635.587	1180.39	0	5.82545	66.7726	0
IL6-1	6770	10895.1	918.767	2018.26	0	7.44168	120.023	0
IL6-1-1	6771	13369.6	1275.31	2022.87	0	12.0422	211.269	0
IL6-2	6772	1191.6	1528.49	107.393	0	3.78765	38.6538	0
IL6-2-2	6773	1648.58	1873.85	103.8	0	3.11535	51.0741	0
IL6-2-4	6774	6603.02	521.858	870.857	0	5.8077	68.0527	0
IL6-2-13	6775	8652.75	649.451	1273.38	0	5.29686	100.92	0
IL6-2-14	6776	5023.26	255.842	490.147	0	2.26965	33.0487	0
IL6-2-26	6777	10053.6	875.339	1528.45	0	11.4084	167.683	0
IL6-3	6778	8447.91	797.481	1385	0	4.43876	63.1819	0
IL6-3-2	6779	15022	876.114	2467.26	0	21.5592	383.838	0
IL6-4	6780	10985.9	830.533	1525.17	0	5.39883	97.0804	0
IL7-1	6781	10050.9	553.863	1534.78	0	9.94586	164.681	0
IL7-2	6782	8645.51	670.399	1182.72	0	10.5626	106.462	0
IL7-3	6783	6784.01	564.944	894.19	0	6.92731	60.3413	0
IL7-3-1	6784	8141.78	752.527	1199.71	0	5.16197	73.2826	0
IL7-3-2	6785	5848.27	467.5	787.879	0	3.47083	39.4039	0
IL7-4	6786	10519	673.864	1179.13	0	5.71309	115.608	0
IL7-4-1	6787	8472.44	513.42	953.596	0	8.28	86.712	0
IL7-5	6788	7846.48	547.809	983.231	0	4.03745	69.8962	0
IL7-5-1	6789	12221	730.731	1914.69	0	8.8505	113.004	0
IL7-5-2	6790	8864.17	738.781	1166.94	0	6.83664	67.1047	0
IL7-5-3	6791	6519.06	550.525	1096.3	0	4.5	53.775	0
IL8-1	6792	12043.8	1103.28	2283.18	0	15.3104	182.053	0
IL8-1-1	6793	7834.54	644.522	1093.82	0	5.44315	80.9734	0
IL8-1-2	6794	11532.2	963.507	1947.66	0	15.3766	229.802	0
IL8-1-3	6795	14227.3	944.788	2394.01	0	20.4856	349.363	0
IL8-2	6796	10031.7	944.473	1559.62	0	0	109.955	0
IL8-2-1	6797	7178.8	378.669	821.493	0	1.90286	86.2629	0
IL8-3	6798	4957.04	274.186	724.402	0	16.341	128.299	0
IL8-3-1	6799	6133.05	332.276	608.993	0	0	38.5908	0
IL8-3-3	6800	6242.07	393.762	961.963	0	5.22569	64.4358	0
IL8-3-6	6801	5171.38	349.369	668.223	0	3.1763	46.9985	0
IL8-3-16	6802	9270.55	749.666	1345.44	0	6.21099	85.411	0
IL9-1	6803	8049.91	588.41	1024.22	0	5.95218	97.6752	0
IL9-1-2	6804	8163.53	640.691	1105.87	0	5.67733	68.7893	0
IL9-1-3	6805	7226.16	440.827	1099.5	0	3.39404	60.3132	0
IL9-1-4	6806	6493.18	505.466	1053.34	0	4.45134	64.5206	0
IL9-2	6807	12774.8	945.817	2129.84	0	22.1519	296.543	0
IL9-2-1	6808	11779.4	949.525	1615.61	0	7.38841	102.556	0
IL9-2-5	6809	5911.62	414.162	783.457	0	3.92835	52.1802	0
IL9-2-6	6810	9707.9	561.112	1378.04	0	5.1	88.428	0
IL9-2-8	6811	7075.54	525.862	1020.02	0	3.30162	54.0043	0
IL9-3	6812	10293.8	584.451	1368.77	0	6.07633	91.6784	0
IL9-3-1	6813	5611.1	355.288	648.066	0	4.86	42.0009	0
IL9-3-2	6814	6907.58	568.143	887.429	0	2.79952	66.923	0
IL10-1	6815	5150.23	277.023	536.241	0	5.07711	63.4847	0
IL10-1-1	6816	5259.33	304.105	768.632	0	3.95031	45.281	0
IL10-2	6817	5903.36	332.132	716.959	0	3.79059	53.0153	0
IL10-2-2	6819	9091.62	878.06	1573.49	0	6.00305	73.2591	0
IL10-3	6820	7447.26	713.536	1004.66	0	5.73828	68.8724	0
IL11-1	6821	7472.89	672.542	1229.91	0	4.64611	79.5774	0
IL11-2	6822	4916.8	356.705	635.892	0	2.8224	39.1422	0
IL11-2-1	6823	6147.58	538.81	1025.18	0	2.93644	58.8348	0
IL11-2-3	6824	8853.58	658.423	1044.51	0	6.19402	80.5458	0
IL11-2-4	6825	4721.47	240.174	600.588	0	2.80352	35.2615	0
IL11-2-6	6826	11106.7	793.09	1362.3	0	7.11344	107.512	0
IL11-2-7	6827	10190.6	866.379	1699.34	0	6.75429	104.308	0
IL11-3	6828	12248.9	1015.98	1748.43	0	9.81711	169.998	0
IL11-4	6829	8077.13	757.828	1104.63	0	3.35473	75.7319	0
IL11-4-1	6830	9622.08	563.064	1030.81	0	5.04947	85.2679	0
IL11-4-2	6831	8162.01	408.544	931.778	0	0	68.4549	0
IL12-1	6832	6256.74	296.531	688.932	0	2.579	45.2249	0
IL12-1-1	6833	4598.85	333.158	509.732	0	2.10066	31.2646	0
IL12-2	6834	8677.47	719.504	1200.44	0	4.17057	79.9777	0
IL12-2-1	6835	8344.83	823.498	1530.28	0	3.54361	63.5227	0
IL12-3	6836	9160.57	594.602	1595.4	0	5.53068	133.094	0
IL12-3-1	6837	7993.6	716.993	1649.9	0	4.61742	77.6864	0
IL12-4	6838	4961.45	315.351	636.211	0	3.23353	53.0774	0
IL12-4-1	6839	8667.28	692.133	1354.33	0	8.49887	156.644	0
