# Supplementary material for: Pathways to defense metabolites and evading fruit bitterness in genus Solanum evolved through 2-oxoglutarate-dependent dioxygenases
Source: Nat Commun. 2019 Nov 14;10:5169. doi: 10.1038/s41467-019-13211-4 (PMC6856131; doi:10.1038/s41467-019-13211-4)
Supplement: Supplementary file 4 — Supplementary Data 1–4 [file 41467_2019_13211_MOESM4_ESM.zip › Data 2.xlsx]

## Sheet: List of Genes
Solyc02g062360	Histone-lysine N-methyltransferase NSD3 (AHRD V1 *--- NSD3_HUMAN); contains Interpro domain(s) IPR018144 Plus-3 domain, subgroup
Solyc02g062370	Zinc finger CCCH domain-containing protein 19 (AHRD V1 *-*- C3H19_ARATH); contains Interpro domain(s) IPR003169 GYF
Solyc02g062380	GATA transcription factor 9 (AHRD V1 *-*- B6STZ1_MAIZE); contains Interpro domain(s) IPR000679 Zinc finger, GATA-type
Solyc02g062390	Unknown Protein (AHRD V1); contains Interpro domain(s) IPR000167 Dehydrin
Solyc02g062400	Short internode related sequence 5 (AHRD V1 **-- D2KC76_BRARP); contains Interpro domain(s) IPR007818 Protein of unknown function DUF702
Solyc02g062410	Nuclear movement protein nudc (AHRD V1 ***- Q17KI6_AEDAE); contains Interpro domain(s) IPR017447 CS
Solyc02g062420	Transmembrane protein 222 (Fragment) (AHRD V1 **-- Q5SSC2_HUMAN); contains Interpro domain(s) IPR008496 Protein of unknown function DUF778
Solyc02g062430	D-lactate dehydrogenase 2 mitochondrial (AHRD V1 **-* A5DXM0_LODEL); contains Interpro domain(s) IPR004113 FAD-linked oxidase, C-terminal
Solyc02g062450	Unknown Protein (AHRD V1); contains Interpro domain(s) IPR010666 Zinc finger, GRF-type
Solyc02g062460 (GAME31)	2-oxoglutarate-dependent dioxygenase (AHRD V1 **** B9GL08_POPTR); contains Interpro domain(s) IPR005123 Oxoglutarate and iron-dependent oxygenase
Solyc02g062470 (Truncated)	2-oxoglutarate-dependent dioxygenase (Fragment) (AHRD V1 ***- Q944Z0_ARAHA)
Solyc02g062480	Transposon Ty1-A Gag-Pol polyprotein (AHRD V1 *-*- YA11B_YEAST); contains Interpro domain(s) IPR001584 Integrase, catalytic core
Solyc02g062490 (Truncated)	2-oxoglutarate-dependent dioxygenase (Fragment) (AHRD V1 ***- Q944Z0_ARAHA)
Solyc02g062500 (GAME31-like)	2-oxoglutarate-dependent dioxygenase (AHRD V1 **** B9GL08_POPTR); contains Interpro domain(s) IPR005123 Oxoglutarate and iron-dependent oxygenase
Solyc02g062510	Peroxidase (AHRD V1 ***- Q0ZA68_9ROSI); contains Interpro domain(s) IPR002016 Haem peroxidase, plant/fungal/bacterial
Solyc02g062520	Pseudouridine synthase family protein (AHRD V1 ***- D7LU41_ARALY); contains Interpro domain(s) IPR006225 Pseudouridine synthase, RluC/RluD
Solyc02g062530	Os03g0852500 protein (Fragment) (AHRD V1 ***- Q0DLQ0_ORYSJ)
