# Supplementary material for: Pathways to defense metabolites and evading fruit bitterness in genus Solanum evolved through 2-oxoglutarate-dependent dioxygenases
Source: Nat Commun. 2019 Nov 14;10:5169. doi: 10.1038/s41467-019-13211-4 (PMC6856131; doi:10.1038/s41467-019-13211-4)
Supplement: Supplementary file 4 — Supplementary Data 1–4 [file 41467_2019_13211_MOESM4_ESM.zip › Data 4.xlsx]

## Sheet: Sheet1
Name	Sequence	Use
Tomato GAME31 F	GCGCCGTCTCGCTCGAATGGCATCTATCAAATCAGTTAAAG	cloning GAME31 for overexpression in tomato
Tomato GAME31 R	GCGCCGTCTCGCTCAAAGCTCAAACACCACAATAAATCTTGAAAA	cloning GAME31 for overexpression in tomato
ScGAME32(8380-1-1) F	GCGCCGTCTCGCTCGAATGGCATCTACCAAAGTTAAGATT	cloning GAME32 for overexpression in potato hairy roots and potato plants
ScGAME32(8380-1-1) R	GCGCCGTCTCGCTCAAAGCTTAAAGACGACAATAATCCTTGAGATTAGTTCCAC	cloning GAME32 for overexpression in potato hairy roots and potato plants
ScGAME32(8380-1-2) F	GCGCCGTCTCGCTCGAATGGCATCTACCAAAGTTAAGATTCCC	cloning GAME32 for overexpression in potato hairy roots and potato plants
ScGAME32(8380-1-2) R	GCGCCGTCTCGCTCAAAGCTTAAAGACGACAATAATCCTTGAGATTAGTTCCAT	cloning GAME32 for overexpression in potato hairy roots and potato plants
RF-Tomato-GAME31 F	TCCGCGGGTGAAAACCTGTACTTCCAGGGTGCATCTATCAAATCAGTTAAAGTTC	RF cloning for E. coli expression
RF-Tomato-GAME31 R	GTGGTGGTGCTCGAGTGCGGCCGCAAGCTTTCAAACACCACAATAAATCTTGAAAAG	RF cloning for E. coli expression
RF-Eggplant-GAME31 F	TCCGCGGGTGAAAACCTGTACTTCCAGGGTGGATCTACCAAATCAATTAAAGTTC	RF cloning for E. coli expression
RF-Eggplant-GAME31 R	GTGGTGGTGCTCGAGTGCGGCCGCAAGCTTTCAAACACCACAATAAGCCTT	RF cloning for E. coli expression
Potato GAME31 pet28 F	GGATCCATGGCATCTACCAAAGTTAAGATTC	Cloning in pET28 for E. coli expression
Potato GAME31 pet28 R	CTCGAGTCAAAGACCACAATAAGCCTTGAA	Cloning in pET28 for E. coli expression
ScGAME31-M6 pet28 F	CATATGGCATCTACCAAATCAGTTAAAG	Cloning in pET28 for E. coli expression
ScGAME31-M6 pet28 R	CTCGAG TCAAACACCGCAATAAGTCTTG	Cloning in pET28 for E. coli expression
ScGAME31(8380-1) pet28 F	GGATCCATGGCATCTACCAAATCAGTTAAAG	Cloning in pET28 for E. coli expression
ScGAME31 (8380-1) pet28 R	CTCGAGTCAAAGACCACAATAAGCCCCG	Cloning in pET28 for E. coli expression
ScGAME32-M6 pet28 F	CATATGGCATCTACCAAAGTTAAGATTCCC	Cloning in pET28 for E. coli expression
ScGAME32-M6 pet28 R	CTCGAGTTAAAGACGACAATAATCCTTGAGATTAACTCC	Cloning in pET28 for E. coli expression
ScGAME32(8380-1-1) pet28 F	CATATGGCATCTACCAAAGTTAAGATT	Cloning in pET28 for E. coli expression
ScGAME32 (8380-1-1) pet28 R	CTCGAGTTAAAGACGACAATAATCCTTGAG	Cloning in pET28 for E. coli expression
ScGAME32 (8380-1-2) pet28 F	CATATGGCATCTACCAAAGTTAAGATTCCC	Cloning in pET28 for E. coli expression
ScGAME32 (8380-1-2) pet28 R	CTCGAGTTAAAGACGACAATAATCCTTGAG	Cloning in pET28 for E. coli expression
ScGAME32-like-M6 pet28 F	CATATGGCATCTACCAAAGTTAAGATTCCC	Cloning in pET28 for E. coli expression
ScGAME32-like-M6 pet28 R	CTCGAGTTAAAGACGACAATAATCCTTGAGATTAGTTCCAC	Cloning in pET28 for E. coli expression
Sc2-ODD34-M6 pet28 F	CATATGGCATCTACCAACGTTAAGATTCCC	Cloning in pET28 for E. coli expression
Sc2-ODD34-M6 pet28 R	CTCGAGTTAATAACCACAATAATTCTTGAGACCC	Cloning in pET28 for E. coli expression
potato GAME32-like pet28 F	CATATGGCATCTACCAAAGTTAAGATTCCC	Cloning in pET28 for E. coli expression
potato GAME32-like pet28 R	CTCGAGTTATTTTGGGGCCTTCACAGTATAATC	Cloning in pET28 for E. coli expression
Potato 2-ODD34 pet28 F	CATATGGCATCTACCAAAGTTAAGATTCCC	Cloning in pET28 for E. coli expression
Potato 2-ODD34 pet28 R	CTCGAGTTAAAGACCACAATAATTCTTGACACCC	Cloning in pET28 for E. coli expression
ScGAME32(8380-1-1) Qrt F	GTAAAGGCCCCAAAAGAATTAGTG	qRT-PCR
ScGAME32(8380-1-1) Qrt R	TTATTATATTCAAGCAAGTTAAAAGG	qRT-PCR
ScGAME32(8380-1-2) Qrt F	GTGAAGGCCCCAAAAGAATTAGTG	qRT-PCR
ScGAME32(8380-1-2) Qrt R	GAGATTAGTTCCATATTTATCACC	qRT-PCR
Tom/Pen GAME31 Qrt F	AGGCTACTTATTTCCTCACCTCTAAAG	qRT-PCR for GAME31 expression in S. lycopersicum and S. pennellii
Tom/Pen GAME31 Qrt R	CTGATTTGGTAGATGCCATTGATG	qRT-PCR for GAME31 expression in S. lycopersicum and S. pennellii
