# Supplementary material for: Pathways to defense metabolites and evading fruit bitterness in genus Solanum evolved through 2-oxoglutarate-dependent dioxygenases
Source: Nat Commun. 2019 Nov 14;10:5169. doi: 10.1038/s41467-019-13211-4 (PMC6856131; doi:10.1038/s41467-019-13211-4)
Supplement: Supplementary file 5 — Source Data [file 41467_2019_13211_MOESM5_ESM.xlsx]

## Sheet: Figure 2c
Figure 2c
	Hydroxytomatine content in extracts of ground leaf tissue from selected topmost BILs (from panel ‘A’ and ‘B’) along with S. lycopersicum (cv. M82) and wild species (S. pennellii) parents.
	Replicate 1	Replicate 2	Replicate 3	Replicate 4
6603	840.605	553.183	733.865
6664	847.101	863.624	883.611
6694	450.441	426.582	355.691
6518	753.73	433.818	596.358
S. lycopersicum	29.789	28.499	32.132	26.993
S. pennellii	41.795	34.009	33.018	24.865

## Sheet: Figure 2d
Figure 2d
	Acetoxytomatine content in extracts of ground leaf tissue from selected topmost BILs (from panel ‘A’ and ‘B’) along with S. lycopersicum (cv. M82) and wild species (S. pennellii) parents.
	Replicate 1	Replicate 2	Replicate 3	Replicate 4
6304	1496.59	1768.53	1552.92
6664	1254.06	1332.53	1274.26
6694	951.745	899.133	698.964
6518	1051.09	765.481	896.365
S. lycopersicum	87.204	81.055	70.988	66.702
S. pennellii	2203.93	2087.6	1821.08	2162.42

## Sheet: Figure 3a
Figure 3a
	Hydroxytomatine levels in 77 core ILs population including parental lines. SGA content was determined from ground leaf tissue extracts (n=3).
	Replicate 1	Replicate 2	Replicate 3
1-1-2	46.93	45.944	38.661
1-1-3	47.612	34.93	38.614
1-1	85.043	42.877	41.933
1-2	74.233	49.769	56.883
1-3	65.894	56.802	43.39
1-4	72.121	44.818	45.934
1-4-18	60.044	65.522	68.319
2-1-1	75.807	54.241	52.704
2-1	946.39	1035.23	837.369
2-2	125.153	102.171	70.356
2-3	104.118	73.495	71.16
2-4	82.666	59.306	33.781
2-5	72.621	43.034	43.521
2-6	28.585	43.192	39.385
2-6-5	63.12	41.186	63.62
3-1	26.098	22.85	23.091
3-2	39.153	46.247	32.012
3-3	36.998	21.882	39.166
3-4	67.505	43.016	22.812
3-5	134.713	79.183	113.417
4-1-1	73.372	54.354	64.854
4-1	43.063	35.283	37.399
4-2	58.452	54.072	59.723
4-3-2	48.545	61.502	40.284
4-3	55.92	43.373	58.228
4-4	77.554	62.95	52.499
5-1	41.538	32.309	33.22
5-2	82.593	180.43	122.639
5-3	72.064	56.605	42.527
5-4	55.441	63.185	75.251
5-5	65.059	70.763	27.438
6-1	76.855	83.145	60.419
6-2-2	26.848	34.423	23.602
6-2	32.546	25.677	29.576
6-3	78.698	60.413	47.147
6-4	47.329	39.045	54.016
7-5-5	46.72	31.879	32.077
7-5	94.741	51.713	35.718
7-4-1	30.689	51.604	74.163
7-4	62.782	61.654	67.761
7-3	48.198	86.664	46.448
7-2	90.364	80.812	78.643
7-1	45.661	82.802	73.64
8-1-1	29.091	45.498	60.662
8-1	64.206	58.201	108.519
8-2-1	37.932	15.677	38.162
8-2	58.57	27.965	24.621
8-3	52.29	66.113	55.44
8-3-1	33.189	48.847	53.381
9-1-2	61.063	55.221	79.185
9-1	59.261	59.878	106.482
9-1-3	44.353	54.009	49.229
9-2-5	55.042	80.76	55.482
9-2	55.997	34.206	33.089
9-2-6	44.98	57.686	75.606
9-3-2	73.126	110.421	81.925
9-3	44.267	70.502	47.848
9-3-1	41.42	41.483	43.409
10-1-1	102.396	101.894	89.664
10-1	95.534	58.643	57.932
10-2-2	45.279	53.16	66.667
10-2	48.814	69.175	44.122
10-3	92.875	106.684	73.976
11-1	81.223	187.464	180.294
11-2	71.25	72.813	54.374
11-3	66.916	65.802	90.836
11-4	60.252	42.639	50.295
11-4-1	94.291	103.152	53.802
12-1-1	94.015	164.288	101.041
12-1	69.594	68.582	105.737
12-2	193.743	119.369	126.277
12-3-1	75.206	209.018	186.02
12-3	87.86	48.951	43.558
12-4	94.477	43.115	52.338
12-4-1	28.485	49.274	13.161
S. lycopersicum	106.544	70.346	75.933
S. pennellii	22.298	13.315	4.89

## Sheet: Figure 3b
Figure 3b
	Acetoxytomatine levels in 77 core ILs population including parental lines. SGA content was determined from ground leaf tissue extracts (n=3).
	Replicate 1	Replicate 2	Replicate 3
1-1-2	106.275	96.392	141.285
1-1-3	372.315	301.806	351.554
1-1	227.028	112.468	150.523
1-2	160.377	118.392	153.399
1-3	166.139	120.663	122.508
1-4	144.589	113.826	151.316
1-4-18	154.162	134.761	178.601
2-1-1	174.088	134.352	145.957
2-1	2951.47	2756.22	2290.42
2-2	255.57	187.249	145.239
2-3	222.175	157.371	134.052
2-4	185.289	150.384	148.296
2-5	171.672	138.382	174.322
2-6	118.871	135.354	125.87
2-6-5	141.882	143.411	141.386
3-1	114.465	92.728	109.164
3-2	99.988	103.218	121.3
3-3	103.576	83.65	106.353
3-4	135.362	103.893	91.861
3-5	203.148	165.555	173.154
4-1-1	113.348	122.719	138.904
4-1	101.001	122.072	94.579
4-2	115.776	138.194	151.57
4-3-2	177.976	184.733	177.855
4-3	129.874	119.846	132.565
4-4	170.316	155.454	120.339
5-1	166.288	138.651	177.842
5-2	176.139	340.492	215.508
5-3	167.867	103.003	80.495
5-4	129.357	126.97	134.452
5-5	134.769	406.187	132.67
6-1	132.051	146.874	124.872
6-2-2	205.007	179.445	240.629
6-2	214.788	238.706	244.016
6-3	136.289	118.228	99.498
6-4	128.121	102.677	154.307
7-5-5	123.752	107.08	95.709
7-5	190.824	89.11	108.991
7-4-1	93.982	120.628	158.97
7-4	123.368	94.588	112.648
7-3	112.148	203.288	139.367
7-2	156.188	124.298	151.46
7-1	83.86	167.771	142.479
8-1-1	58.442	96.613	129.348
8-1	128.794	94.249	167.974
8-2-1	151.753	124.208	154.272
8-2	131.072	132.74	139.29
8-3	159.06	144.179	148.749
8-3-1	107.947	120.026	137.313
9-1-2	123.259	135.023	160.026
9-1	139.363	143.789	183.778
9-1-3	111.866	118.961	112.94
9-2-5	119.825	170.894	156.633
9-2	96.414	88.542	87.827
9-2-6	112.854	113.579	139.955
9-3-2	130.742	233.177	151.091
9-3	122.801	155.973	115.706
9-3-1	113.052	110.592	117.908
10-1-1	213.781	204.98	188.206
10-1	199.498	123.526	143.065
10-2-2	133.571	110.216	163.066
10-2	108.876	162.775	116.042
10-3	150.3	131.47	145.998
11-1	187.154	335.276	370.448
11-2	175.553	151.077	120.041
11-3	92.105	124.733	140.018
11-4	136.789	121.629	131.903
11-4-1	200.52	272.382	103.973
12-1-1	159.549	254.037	165.711
12-1	178.329	165.502	190.706
12-2	324.194	229.521	231.822
12-3-1	122.68	311.333	369.874
12-3	148.485	81.931	133.088
12-4	198.347	118.323	125.139
12-4-1	123.912	106.217	94.582
S. lycopersicum	167.752	141.234	149.128
S. pennellii	1652.32	1603.97	1692.04

## Sheet: Figure 4a
Figure 4a
	GAME31 expression levels in leaves of selected BILs, IL2-1 line and parents [S. lycopersicum (cv. M82) and S. pennellii] as determined by quantitative Real Time-PCR assay.
	Replicate 1	Replicate 2	Replicate 3	Replicate 4
6603	21.1698	19.9084	29.0034
6304	45.047	26.8827	27.618
6664	16.3333	10.9428	16.237
6694	13.558	20.1627	21.8089
6518	12.1955	13.077	18.5369
IL2-1	13.8922	15.463	20.2762
S. lycopersicum	1	1.26002	1.03416	1.05597
S. pennellii	34.639	18.1979	29.729	35.4116

## Sheet: Supp. Fig. 2b
Supplementary Figure 2b
	α-tomatine level in 77 core ILs population including parental lines.
	Replicate 1	Replicate 2	Replicate 3
1-1-2	15801.3	15926.4	12746.4
1-1-3	15720.2	9685.81	9964.37
1-1	12419.3	8562.92	7392.23
1-2	15809.8	10448.3	13020.1
1-3	18884	22637	21665
1-4	27812	15405.9	14842
1-4-18	21386.3	18812.5	21195
2-1-1	19533.8	13871.9	14430.9
2-1	13070.1	14003.8	12516.2
2-2	33079.8	31029.5	24708.2
2-3	22305.7	20667.1	20989
2-4	21694.8	11373.8	8204.42
2-5	23288.3	11568.8	12656.5
2-6	10754.4	11578.2	12943.7
2-6-5	23117.7	9678.9	25136.4
3-1	8940.14	7352.81	7907.78
3-2	13956.6	17244.9	9751.59
3-3	15465.5	8444.33	16352.8
3-4	24394.6	13918.8	8663.27
3-5	38820.5	25319	30091.5
4-1-1	35432.5	26069.2	32703
4-1	17029.6	12677.5	17538.4
4-2	18869.4	15066.2	18366
4-3-2	11296.4	15119.2	10743.7
4-3	22924	15666.8	20421
4-4	22261	16692.7	21905.3
5-1	13721	10642.6	11505.1
5-2	25758.1	31684.5	37201.1
5-3	30412.2	22567.9	17906
5-4	17876	23716.3	24714.1
5-5	22142.4	3531.27	10434.2
6-1	29087.2	29835.6	20970.8
6-2-2	2956.73	4807.79	2057.7
6-2	4189.06	2241.71	1378.2
6-3	44432.1	35272	28112.4
6-4	18440.1	13536.2	17281.8
7-5-5	12130.9	8043.35	11432.6
7-5	30445.1	20477.2	14691.9
7-4-1	10921.5	16733.4	18363.9
7-4	20219.1	19873.8	22897.6
7-3	13870.8	17230.2	10986.8
7-2	21989.8	20829.8	20178.6
7-1	15424.7	22080.8	23333.7
8-1-1	15604.5	14798.9	21127.5
8-1	25674.7	20314.1	23368.9
8-2-1	13408.2	9757.83	20291.4
8-2	17565.1	26306.7	21597.8
8-3	10920.1	15134.8	13612.8
8-3-1	9818.05	14477.9	13913.9
9-1-2	17273.4	22603.2	27704.5
9-1	23552.8	24087.8	33539.8
9-1-3	31100.6	28084.8	24333.8
9-2-5	16812.1	19958.8	14227.7
9-2	21526.2	18687.8	16942.1
9-2-6	13929.8	22727.1	28054.8
9-3-2	25425.6	27178.5	26202.9
9-3	10871.7	18573.1	13772.3
9-3-1	9514.39	9553.17	9339.58
10-1-1	29299.3	26729.8	26228.9
10-1	27665.1	12027.8	17656.4
10-2-2	12254.4	24383.8	19516.9
10-2	20637.2	15870.5	15347.2
10-3	17541.1	20640.3	17441.7
11-1	32497.5	42519.2	46036.8
11-2	16554.1	20247.1	16204.3
11-3	30284.7	31116.7	27950.5
11-4	18851.2	13798.6	16984.1
11-4-1	20260.6	17392.6	23054.2
12-1-1	29480.6	36378.2	36845.1
12-1	16906.8	26892.5	25595.1
12-2	37990.4	29441	23957.7
12-3-1	26868.4	38959.1	34191.8
12-3	30484.1	20862.5	14398.1
12-4	23348	16731.3	18801.6
12-4-1	5422.46	14153.9	3791
S. lycopersicum	33606.8	23026.8	24550.3
S. pennellii	386.888	191.886	142.716

## Sheet: Supp. Fig. 3b
Supplementary Figure 3b
	α-tomatine isomer levels in 77 core ILs population including parental lines.
	Replicate 1	Replicate 2	Replicate 3
1-1-3	3129.18	2144.25	2250.63
1-1	2449.48	1796.51	1624.91
1-2	2826.56	2066.58	2428.91
1-3	3418.65	3502.96	3640.73
1-4	4518.9	2719.51	2770.07
1-4-18	3732.7	3238.49	3629.95
2-1-1	3502.34	2538.53	2780.38
2-1	2433.01	2569.6	2452.35
2-2	5024.68	4295.04	3948.09
2-3	3693.05	3329.7	3465.7
2-4	3535.85	2307.91	1749.15
2-5	3911.68	2452.06	2520.32
2-6	2370.59	2391.93	2575.95
2-6-5	3832.53	2007.62	3809.29
3-1	1961.63	1764.51	1777.51
3-2	2611.54	3055.83	1984.6
3-3	2423.19	1623.05	2424.82
3-4	3960.63	2698.98	1946.23
3-5	5430.02	3706.39	4190.48
4-1-1	4937.84	3895.31	4545.65
4-1	3022.76	2299.69	3082.38
4-2	3247.16	2737.86	2977.16
4-3-2	2224.54	2774.57	2091.98
4-3	3808.96	2797.88	3316.12
4-4	3641.86	3004.68	3356
5-1	2674.16	2104.28	2236.56
5-2	4002.61	4254.9	4660.4
5-3	4197.91	3298.4	3062.2
5-4	2948.16	3578.93	3552.58
5-5	3706.12	895.395	2102.48
6-1	4351.17	4050.69	3224.38
6-2-2	9286.25	10863.1	6755.98
6-2	10540.6	8468.81	5665.98
6-3	5793.4	4869.47	3973.36
6-4	3207.58	2661.78	2943
7-5-5	2461.55	1890.23	2283.5
7-5	4422.38	3333.51	2642.15
7-4-1	2194.01	2841.01	3063.21
7-4	3458.14	3267.16	2991.11
7-3	2596.66	2980.83	2277.91
7-2	3779.58	3437.65	3368.35
7-1	2785.98	3458.21	3586.64
8-1-1	2472.68	2615.59	3249.26
8-1	3053.01	3342.79	3528.26
8-2-1	2566.76	2083.04	3331.74
8-2	3019.78	3731.36	3397.17
8-3	2231.44	2741.31	2516.57
8-3-1	1982.19	2581.68	2593.78
9-1-2	2996.38	3418.29	4136.92
9-1	3828.2	3596.98	4262.73
9-1-3	4274.53	4010.2	3537.46
9-2-5	2905.58	3224	2527.98
9-2	3357.3	3086.37	2894.03
9-2-6	2798.43	3387.52	3893.75
9-3-2	3874.13	3955.29	3716.27
9-3	2173.11	2986.73	2446.6
9-3-1	2111.75	2185.46	2108.69
10-1-1	4212.03	3761.71	3517.7
10-1	4064.64	2234.59	3015.25
10-2-2	2328.26	3403.99	3085.01
10-2	3186.41	2700.17	2658.48
10-3	2938.6	3293.78	2818.33
11-1	4470.15	5310.11	5390.13
11-2	2802.78	3060.98	2832.34
11-3	4313.15	4256.66	3913.54
11-4	3187.89	2623.97	2925.25
11-4-1	3239.07	2800.34	3589.99
12-1-1	4186.46	4661.91	4470.14
12-1	2795.51	3788.04	3627.24
12-2	4900.33	3798.15	3436.55
12-3-1	3847.37	4445.49	4548.44
12-3	4187.19	3231.48	2549.39
12-4	3584.84	2725.35	3087.11
12-4-1	1410.84	2638.12	1172.8
S. lycopersicum	4553.13	3490.42	3746.39
S. pennellii	2358.25	2376.5	2068.43

## Sheet: Supp. Fig. 4b
Supplementary Figure 4b
	Dehydrotomatine levels in 77 core ILs population including parental lines.
	Replicate 1	Replicate 2	Replicate 3
1-1-3	3839.57	3816.98	3255.49
1-1	3972.93	3071.27	2986.93
1-2	7602.23	6007.78	4995.25
1-3	8372.02	5792.96	8056.8
1-4	4225.71	4569.57	4704.78
1-4-18	5540.74	3531.61	3479
2-1-1	4692.1	3721.4	4264.62
2-1	4191.45	3183.2	3945.2
2-2	3595.51	3334.3	3470.17
2-3	5617.03	5015.42	4253.11
2-4	4164.47	3732.99	4119.76
2-5	4509.53	2526.22	2144.42
2-6	5128.53	2708.63	2898.31
2-6-5	2980.7	2689.21	3148.77
3-1	5210.56	2158.08	4365.44
3-2	2528.47	1947.69	2324.36
3-3	4421.92	4392.89	3736.25
3-4	4684.61	2993.44	4539.8
3-5	5437.51	3174.95	3408.87
4-1-1	6975.34	4946.85	5225.35
4-1	6190.6	5196.24	5945.11
4-2	5296.94	3849.86	4878.43
4-3-2	4837.86	3140.89	3946.42
4-3	3249.29	3247.4	2995.45
4-4	4635.1	2955	3938.88
5-1	4407.95	3351.19	4156.68
5-2	3133.08	2108.19	2631.84
5-3	4967.41	5226.54	5377.18
5-4	4781.35	4196	3387.39
5-5	3838.66	4313.96	4690.52
6-1	4598.73	1458.24	2627.87
6-2-2	5560.72	5056.16	3878.81
6-2	976.226	1425.23	779.516
6-3	1194.34	924.095	634.822
6-4	6677.47	6156.14	5481.68
7-5-5	3904.95	3480.44	3645.69
7-5	2989.87	2420.76	2810.49
7-4-1	5178.46	4151.57	3385.67
7-4	2956.96	3414.18	3658.83
7-3	4690.8	4216.37	4880.45
7-2	3582.89	3668.16	2898.1
7-1	4334.89	4039.39	3819.91
8-1-1	3338.06	4308.89	4292.97
8-1	3259.67	3458.08	4259.74
8-2-1	4280.43	4271.68	4467.97
8-2	3098.22	3001.7	3921.12
8-3	3660.66	4492.67	4315.94
8-3-1	2846.2	3380.54	3186.78
9-1-2	2872.8	3150.53	3135.94
9-1	3582.26	4164.4	4646.99
9-1-3	4515.9	4401.97	5088.77
9-2-5	7429.1	5976.17	6339.73
9-2	4261.34	4228.74	3411.61
9-2-6	5008.82	4188.17	3885.93
9-3-2	3717.67	4580.84	4991.04
9-3	4447.82	4435.08	4310.51
9-3-1	3190.03	3700.3	3301.52
10-1-1	2724.85	2619.93	2666.99
10-1	4857.18	4449.57	4422.19
10-2-2	4752.97	2903.98	4002.67
10-2	2998.69	4316.1	4027.11
10-3	3823.32	3375.65	3368.04
11-1	3320.61	3663.84	3257.5
11-2	5986.33	7171.45	7389.18
11-3	3681.9	3963.79	3576.69
11-4	5625.33	5243.9	5027.75
11-4-1	4373.34	3096.25	3897.53
12-1-1	4001.08	3398.43	4189.02
12-1	4896.79	6722.59	6347.44
12-2	3903.57	4309.18	4919.47
12-3-1	5579.36	5073.15	4548.01
12-3	4720.69	5955.77	5915.06
12-4	5181.03	4201.05	3264.84
12-4-1	4512.08	3547.14	3866.35
S. lycopersicum	1749.86	3303.23	1562.85
S. pennellii	5269.05	4490.75	4429.87
	208.922	195.622	102.921

## Sheet: Supp. Fig. 5b
Supplementary Figure 5b
	Dehydrotomatine isomer levels in 77 core ILs population including parental lines.
	Replicate 1	Replicate 2	Replicate 3
1-1-2	3.07	7.554	0
1-1-3	8349.03	6933.42	7108.71
1-1	11.763	6.603	3.593
1-2	0.643	3.308	2.405
1-3	0.755	0	2.595
1-4	0	1.3	0
1-4-18	0	10.026	0
2-1-1	0.57	0.701	0
2-1	0.664	10.097	0
2-2	1.017	1.275	1.935
2-3	0	11.328	0.632
2-4	0	5.874	0
2-5	0	7.733	0
2-6	0	6.805	0
2-6-5	1.031	5.761	0
3-1	4.151	0.932	0
3-2	0.402	16.958	2.078
3-3	6.634	20.934	63.303
3-4	0.613	10.418	0
3-5	0	2.919	0
4-1-1	0.219	26.266	0
4-1	0.604	0.762	0
4-2	1.44	12.157	1.103
4-3-2	0	13.417	0
4-3	0	14.127	0.613
4-4	0.502	12.558	0
5-1	0	22.581	1.132
5-2	0	0	0
5-3	0.91	1.562	1.326
5-4	1.331	0.731	0
5-5	0.799	2.956	0
6-1	0	0	0.945
6-2-2	1.818	3.998	0
6-2	0	2.397	0
6-3	0	0	0
6-4	0.418	9.139	0
7-5-5	0.113	5.336	0
7-5	0.142	0.478	0.634
7-4-1	7.291	0	0
7-4	0	1.283	0.76
7-3	9.851	0	0
7-2	0	0	0
7-1	0	0.471	0
8-1-1	0	0	0
8-1	0.433	0	0
8-2-1	0.266	2.15	0
8-2	0	0	0.899
8-3	1.189	0	0
8-3-1	0	0	0
9-1-2	0	0	0
9-1	0	0	0
9-1-3	0.193	0.392	0
9-2-5	0	0.601	0
9-2	0	0	0
9-2-6	0.224	0	0
9-3-2	0	0	0
9-3	0	18.719	0
9-3-1	6.687	6.19	0
10-1-1	0	0.059	0.597
10-1	0	13.567	0
10-2-2	0	0	0
10-2	0	0	0
10-3	0	0	0
11-1	1.405	1.685	1.745
11-2	0	19.156	0
11-3	0	0	0
11-4	14.497	9.976	0
11-4-1	18.599	16.113	0
12-1-1	0.229	0	0.172
12-1	0	0.508	0
12-2	0	0	0
12-3-1	0.052	0	0.094
12-3	0.455	0.732	0.72
12-4	0.275	16.024	0
12-4-1	0	0.251	0
S. lycopersicum	0	22.705	0.778
S. pennellii	602.425	623.853	626.071

## Sheet: Supp. Fig. 6b
Supplementary Figure 6b
	Di-dehydrotomatine levels in 77 core ILs population including parental lines.
	Replicate 1	Replicate 2	Replicate 3
1-1-2	0	0	0
1-1-3	825.095	713.396	732.796
1-1	0	0	0
1-2	0	0	0
1-3	0	0	0
1-4	0	0	0
1-4-18	0	0	0
2-1-1	0	0	0
2-1	0	0	0
2-2	0	0	0
2-3	0	0	0
2-4	0	0	0
2-5	0	0	0
2-6	0	0	0
2-6-5	0	0	0
3-1	0	0	0
3-2	0	0	0
3-3	0	0	4.437
3-4	0	0	0
3-5	0	0	0
4-1-1	0	0	0
4-1	0	0	0
4-2	0	0	0
4-3-2	0	0	0
4-3	0	0	0
4-4	0	0	0
5-1	0	0	0
5-2	0	0	0
5-3	0	0	0
5-4	0	0	0
5-5	0	0	0
6-1	0	0	0
6-2-2	0	0	0
6-2	0	0	0
6-3	0	0	0
6-4	0	0	0
7-5-5	0	0	0
7-5	0	0	0
7-4-1	0	0	0
7-4	0	0	0
7-3	0	0	0
7-2	0	0	0
7-1	0	0	0
8-1-1	0	0	0
8-1	0	0	0
8-2-1	0	0	0
8-2	0	0	0
8-3	0	0	0
8-3-1	0	0	0
9-1-2	0	0	0
9-1	0	0	0
9-1-3	0	0	0
9-2-5	0	0	0
9-2	0	0	0
9-2-6	0	0	0
9-3-2	0	0	0
9-3	0	0	0
9-3-1	0	0	0
10-1-1	0	0	0
10-1	0	0	0
10-2-2	0	0	0
10-2	0	0	0
10-3	0	0	0
11-1	0	0	0
11-2	0	0	0
11-3	0	0	0
11-4	0	0	0
11-4-1	0	0	0
12-1-1	0	0	0
12-1	0	0	0
12-2	0	0	0
12-3-1	0	0	0
12-3	0	0	0
12-4	0	0	0
12-4-1	0	0	0
S. lycopersicum	0	0	0
S. pennellii	75.502	95.544	66.624

[truncated: 13 more sheets: Supp. Fig. 15a, Supp. Fig. 15b, Supp. Fig. 15c, Supp. Fig. 15d, Supp. Fig. 16a, Supp. Fig. 16b, Supp. Fig. 18a, Supp. Fig. 18b, Supp. Fig. 18c, Supp. Fig. 22a, Supp. Fig. 22b, Supp. Fig. 22c, Supp. Fig. 22d]
